# Supplementary material for: Gaining comprehensive biological insight into the transcriptome by performing a broad-spectrum RNA-seq analysis
Source: Nat Commun. 2017 Jul 5;8:59. doi: 10.1038/s41467-017-00050-4 (PMC5498581; doi:10.1038/s41467-017-00050-4)
Supplement: Supplementary file 2 — Supplementary Data 1 [file 41467_2017_50_MOESM2_ESM.xlsx]

## Sheet: Sheet1
Supplementary Data 1. Enrichment analysis of the top 10 over-expressed genes in the MCF7-100 sample using predictions from different tools.
Cufflinks-TopHat
Name	pValue	Bonferroni	Genes from Input	Genes in Annotation
Human Thyroid Forberg05 35genes	9.74e-06	0.00465	2	30
StringTie-HISAT2
Name	pValue	Bonferroni	Genes from Input	Genes in Annotation
Human Breast O'Brien07 Top100GoodPrognosisGenes	1.29e-08	8.89e-06	4	87
Genes up-regulated in bone relapse of breast cancer.	2.01e-08	1.38e-05	4	97
Human Breast Doane06 145genes	2.46e-08	1.69e-05	4	102
Genes up-regulated in breast cancer samples positive for ESR1 [GeneID=2099] compared to the ESR1 negative tumors.	3.59e-08	2.47e-05	4	112
Human Breast Williams08 35genes ERInduction	5.48e-08	3.77e-05	3	24
Genes up-regulated in luminal-like breast cancer cell lines compared to the basal-like ones.	6.19e-08	4.26e-05	5	379
Human Breast Miller05 32genes	6.22e-08	4.28e-05	3	25
Human Breast Miller07 27genes	7.03e-08	4.84e-05	3	26
Genes up-regulated in luminal-like breast cancer cell lines compared to the mesenchymal-like ones.	1.44e-07	9.9e-05	5	449
Genes up-regulated in the luminal B subtype of breast cancer.	2.02e-07	0.000139	4	172
Genes down-regulated in MCF-7 cells (breast cancer) positive for ESR1 [Gene ID=2099] MCF-7 cells (breast cancer) stably over-expressing constitutively active RAF1 [Gene ID=5894] gene.	3.27e-07	0.000225	4	194
Genes defining late response to estrogen.	3.7e-07	0.000254	4	200
Genes defining early response to estrogen.	3.7e-07	0.000254	4	200
Genes down-regulated in basal subtype of breast cancer samles.	1.31e-06	0.0009	5	701
Human Breast Wirapati08 288genes ESR1 Module	1.34e-06	0.00092	4	276
Human Breast Rouzier05 298genes 4classes	1.42e-06	0.000974	4	280
Genes down-regulated in TMX2-28 cells (breast cancer) which do not express ESR1 [GeneID=2099]) compared to the parental MCF7 cells which do.	2.09e-06	0.00144	5	771
Human Breast Smid06 87genes BoneMets	2.12e-06	0.00146	3	79
Myb-regulated genes in MCF7 (breast cancer) and lung epithelial cell lines overexpressing MYBL2, MYBL1 or MYB [GeneID=4605;4603;4602].	2.35e-06	0.00162	4	318
Genes which best discriminated between two groups of breast cancer according to the status of ESR1 and AR [GeneID=2099;367]: basal (ESR1- AR-) and luminal (ESR1+ AR+).	2.72e-06	0.00187	4	330
Genes down-regulated between two breast carcinoma subtypes: metaplastic (MCB) and ductal (DCB).	6.41e-06	0.00441	3	114
Human Breast Creighton09 594genes	8.74e-06	0.00601	4	443
Human Breast Desmedt08 469genes ESR1 Module	9.3e-06	0.0064	4	450
Selected genes implicated in metastasis and epithelial-to-mesenchymal transition (EMT) which were up-regulated in MDA-MB-231 cells (breast cancer) upon knockdown of SKI [GeneID=6497] by RNAi.	1.42e-05	0.00977	2	17
Genes up-regulated in derivatives of MCF-7aro cells (breast cancer) that developed resistance to tamoxifen [PubChem=5376] or inhibitors of aromatase (CYP19A1) [GeneID=1588].	1.98e-05	0.0136	2	20
Human Breast Abba05 183genes	2.4e-05	0.0165	3	177
Human Breast Lien07 213genes	2.65e-05	0.0182	3	183
Human Breast Kapp06 30genes	3.13e-05	0.0215	2	25
Human Skin GianniBarrera06 25genes	3.13e-05	0.0215	2	25
Human pancreas Missiaglia03 35genes	5.17e-05	0.0355	2	32
Genes up-regulated in early primary breast tumors expressing ESR1 [GeneID=2099] vs the ESR1 negative ones.	6.56e-05	0.0451	2	36
Cluster d: genes identifying an intrinsic group in head and neck squamous cell carcinoma (HNSCC).	6.93e-05	0.0477	2	37
Salmon-SMEM
Name	pValue	Bonferroni	Genes from Input	Genes in Annotation
Genes up-regulated in luminal-like breast cancer cell lines compared to the mesenchymal-like ones.	4.14e-09	2.69e-06	6	449
Genes down-regulated between two breast carcinoma subtypes: metaplastic (MCB) and ductal (DCB).	6.92e-08	4.49e-05	4	114
Human Breast Miller05 32genes	9.33e-08	6.05e-05	3	25
Human Skin GianniBarrera06 25genes	9.33e-08	6.05e-05	3	25
Human Breast Miller07 27genes	1.05e-07	6.84e-05	3	26
Genes up-regulated in luminal-like breast cancer cell lines compared to the basal-like ones.	1.37e-07	8.91e-05	5	379
Human Breast Lien07 213genes	4.63e-07	0.000301	4	183
Genes defining late response to estrogen.	6.61e-07	0.000429	4	200
Human Breast Rouzier05 298genes 4classes	2.53e-06	0.00164	4	280
Human Breast Smid06 87genes BoneMets	3.17e-06	0.00206	3	79
Myb-regulated genes in MCF7 (breast cancer) and lung epithelial cell lines overexpressing MYBL2, MYBL1 or MYB [GeneID=4605;4603;4602].	4.18e-06	0.00272	4	318
Human Breast O'Brien07 Top100GoodPrognosisGenes	4.25e-06	0.00276	3	87
Genes up-regulated in bone relapse of breast cancer.	5.9e-06	0.00383	3	97
Human Breast Doane06 145genes	6.86e-06	0.00445	3	102
Human Breast Charafe-Jauffret06 1309genes	8.94e-06	0.0058	5	884
Genes up-regulated in breast cancer samples positive for ESR1 [GeneID=2099] compared to the ESR1 negative tumors.	9.09e-06	0.0059	3	112
Selected genes implicated in metastasis and epithelial-to-mesenchymal transition (EMT) which were up-regulated in MDA-MB-231 cells (breast cancer) upon knockdown of SKI [GeneID=6497] by RNAi.	1.83e-05	0.0118	2	17
Genes up-regulated in derivatives of MCF-7aro cells (breast cancer) that developed resistance to tamoxifen [PubChem=5376] or inhibitors of aromatase (CYP19A1) [GeneID=1588].	2.55e-05	0.0165	2	20
Genes up-regulated in the luminal B subtype of breast cancer.	3.28e-05	0.0213	3	172
Human Breast Abba05 183genes	3.58e-05	0.0232	3	177
Human Breast Williams08 35genes ERInduction	3.7e-05	0.024	2	24
Genes associated with migration rate of 40 human bladder cancer cells.	4.02e-05	0.0261	3	184
Genes up-regulated during late stages of differentiation of embryoid bodies from J1 embryonic stem cells.	4.49e-05	0.0291	3	191
Down-regulated in MCF7 cells (breast cancer) by TLX1 (HOX11) [GeneID=3195].	4.63e-05	0.0301	3	193
Genes down-regulated in MCF-7 cells (breast cancer) positive for ESR1 [Gene ID=2099] MCF-7 cells (breast cancer) stably over-expressing constitutively active RAF1 [Gene ID=5894] gene.	4.7e-05	0.0305	3	194
Genes defining early response to estrogen.	5.15e-05	0.0334	3	200
Human pancreas Missiaglia03 35genes	6.64e-05	0.0431	2	32
Human Lung Coldren06 305genes	6.74e-05	0.0438	3	219
Genes down-regulated in NSCLC (non-small cell lung carcinoma) cell lines resistant to gefitinib [PubChem=123631] compared to the sensitive ones.	7.7e-05	0.05	3	229
