# Supplementary material for: Gaining comprehensive biological insight into the transcriptome by performing a broad-spectrum RNA-seq analysis
Source: Nat Commun. 2017 Jul 5;8:59. doi: 10.1038/s41467-017-00050-4 (PMC5498581; doi:10.1038/s41467-017-00050-4)
Supplement: Supplementary file 3 — Supplementary Data 2 [file 41467_2017_50_MOESM3_ESM.xlsx]

## Sheet: Sheet1
Supplementary Data 2. Enrichment analysis of the top 10 over-expressed genes in the MCF7-300 sample using predictions from different tools.
Cufflinks-TopHat
Name	pValue	Bonferroni	Genes from Input	Genes in Annotation
Human Ovarian Spentzos04 115genes	9.77e-06	0.00757	3	102
StringTie-HISAT2
Name	pValue	Bonferroni	Genes from Input	Genes in Annotation
Human Breast O'Brien07 Top100GoodPrognosisGenes	1.66e-10	1.83e-07	5	87
Human Breast Miller07 27genes	2.62e-10	2.89e-07	4	26
Genes down-regulated in TMX2-28 cells (breast cancer) which do not express ESR1 [GeneID=2099]) compared to the parental MCF7 cells which do.	4.89e-09	5.39e-06	7	771
`	9.6e-09	1.06e-05	5	194
Genes defining early response to estrogen.	1.12e-08	1.23e-05	5	200
Genes defining late response to estrogen.	1.12e-08	1.23e-05	5	200
Human Breast West01 100genes	1.59e-08	1.75e-05	4	70
Human Ovarian Ouellet05 30genes	5.62e-08	6.19e-05	3	19
Human Breast Rouzier05 298genes 4classes	6.01e-08	6.62e-05	5	280
Human Breast Doane06 145genes	7.33e-08	8.07e-05	4	102
Genes up-regulated in breast cancer samples positive for ESR1 [GeneID=2099] compared to the ESR1 negative tumors.	1.07e-07	0.000118	4	112
Myb-regulated genes in MCF7 (breast cancer) and lung epithelial cell lines overexpressing MYBL2, MYBL1 or MYB [GeneID=4605;4603;4602].	1.13e-07	0.000125	5	318
Human Breast Miller05 32genes	1.33e-07	0.000147	3	25
Genes which best discriminated between two groups of breast cancer according to the status of ESR1 and AR [GeneID=2099;367]: basal (ESR1- AR-) and luminal (ESR1+ AR+).	1.36e-07	0.00015	5	330
Genes down-regulated in basal subtype of breast cancer samles.	1.44e-07	0.000158	6	701
Human Breast Parker09 161genes IntrinsicGenes RTPCR	2.62e-07	0.000289	4	140
Human Breast Parker09 412genes IntrinsicGenes Perou2000	2.64e-07	0.000291	5	377
Genes up-regulated in luminal-like breast cancer cell lines compared to the basal-like ones.	2.71e-07	0.000298	5	379
Genes up-regulated in the luminal B subtype of breast cancer.	5.99e-07	0.000659	4	172
Genes up-regulated in luminal-like breast cancer cell lines compared to the mesenchymal-like ones.	6.27e-07	0.00069	5	449
Human Breast Abba05 183genes	6.71e-07	0.000739	4	177
Human Breast Parker09 1918genes IntrinsicGenes Compilation	1.04e-06	0.00115	7	1681
Human Breast Xu05 74genes upE2	1.13e-06	0.00124	3	50
Mouse Viral Mendoza-Villanueva08 350genes	3.4e-06	0.00374	4	266
Human Breast Smid06 87genes BoneMets	4.52e-06	0.00498	3	79
Genes up-regulated in bone relapse of breast cancer.	8.4e-06	0.00925	3	97
Human Ovarian Ouellet05 116genes	1.19e-05	0.0131	3	109
Genes down-regulated between two breast carcinoma subtypes: metaplastic (MCB) and ductal (DCB).	1.36e-05	0.015	3	114
Human Breast Bertucci06 2537genes	1.95e-05	0.0215	6	1624
Selected genes implicated in metastasis and epithelial-to-mesenchymal transition (EMT) which were up-regulated in MDA-MB-231 cells (breast cancer) upon knockdown of SKI [GeneID=6497] by RNAi.	2.28e-05	0.0251	2	17
Human Breast Desmedt08 469genes ESR1 Module	2.71e-05	0.0298	4	450
Genes up-regulated in derivatives of MCF-7aro cells (breast cancer) that developed resistance to tamoxifen [PubChem=5376] or inhibitors of aromatase (CYP19A1) [GeneID=1588].	3.18e-05	0.035	2	20
Genes down-regulated in MCF10A cells (breast cancer) grown at low (mesenchymal phenotype) compared to those grown at high (epithelial, basal-like phenotype) confluency.	3.36e-05	0.037	3	154
Human Breast Teschendorff07 193genes Erpos	4.43e-05	0.0488	3	169
Human Breast Sotiriou03 706genes	4.52e-05	0.0497	4	513
Salmon-SMEM
Name	pValue	Bonferroni	Genes from Input	Genes in Annotation
Human Breast Miller07 27genes	1.57e-10	1.25e-07	4	26
Genes up-regulated in luminal-like breast cancer cell lines compared to the mesenchymal-like ones.	4.14e-09	3.27e-06	6	449
Genes defining late response to estrogen.	5.63e-09	4.45e-06	5	200
Human Breast O'Brien07 Top100GoodPrognosisGenes	2.32e-08	1.83e-05	4	87
Genes down-regulated between two breast carcinoma subtypes: metaplastic (MCB) and ductal (DCB).	6.92e-08	5.47e-05	4	114
Human Breast Miller05 32genes	9.33e-08	7.38e-05	3	25
Human Skin GianniBarrera06 25genes	9.33e-08	7.38e-05	3	25
Genes up-regulated in luminal-like breast cancer cell lines compared to the basal-like ones.	1.37e-07	0.000109	5	379
Genes up-regulated in the luminal B subtype of breast cancer.	3.61e-07	0.000286	4	172
Human Breast Lien07 213genes	4.63e-07	0.000366	4	183
Down-regulated in MCF7 cells (breast cancer) by TLX1 (HOX11) [GeneID=3195].	5.73e-07	0.000453	4	193
Genes down-regulated in MCF-7 cells (breast cancer) positive for ESR1 [Gene ID=2099] MCF-7 cells (breast cancer) stably over-expressing constitutively active RAF1 [Gene ID=5894] gene.	5.85e-07	0.000463	4	194
Human Breast West01 100genes	2.2e-06	0.00174	3	70
Human Breast Rouzier05 298genes 4classes	2.53e-06	0.002	4	280
Human Breast Smid06 87genes BoneMets	3.17e-06	0.00251	3	79
Myb-regulated genes in MCF7 (breast cancer) and lung epithelial cell lines overexpressing MYBL2, MYBL1 or MYB [GeneID=4605;4603;4602].	4.18e-06	0.00331	4	318
Genes down-regulated in TMX2-28 cells (breast cancer) which do not express ESR1 [GeneID=2099]) compared to the parental MCF7 cells which do.	4.58e-06	0.00362	5	771
Genes up-regulated in bone relapse of breast cancer.	5.9e-06	0.00466	3	97
Human Breast Doane06 145genes	6.86e-06	0.00543	3	102
Human Breast Charafe-Jauffret06 1309genes	8.94e-06	0.00707	5	884
Genes up-regulated in breast cancer samples positive for ESR1 [GeneID=2099] compared to the ESR1 negative tumors.	9.09e-06	0.00719	3	112
Human Breast Parker09 1918genes IntrinsicGenes Compilation	1.01e-05	0.00801	6	1681
Human Breast Desmedt08 469genes ESR1 Module	1.65e-05	0.013	4	450
Selected genes implicated in metastasis and epithelial-to-mesenchymal transition (EMT) which were up-regulated in MDA-MB-231 cells (breast cancer) upon knockdown of SKI [GeneID=6497] by RNAi.	1.83e-05	0.0144	2	17
Human Ovarian Ouellet05 30genes	2.29e-05	0.0181	2	19
Genes down-regulated in MCF10A cells (breast cancer) grown at low (mesenchymal phenotype) compared to those grown at high (epithelial, basal-like phenotype) confluency.	2.36e-05	0.0187	3	154
Genes up-regulated in derivatives of MCF-7aro cells (breast cancer) that developed resistance to tamoxifen [PubChem=5376] or inhibitors of aromatase (CYP19A1) [GeneID=1588].	2.55e-05	0.0202	2	20
Human Breast Teschendorff07 193genes Erpos	3.12e-05	0.0247	3	169
Human Breast Abba05 183genes	3.58e-05	0.0283	3	177
Human Breast Williams08 35genes ERInduction	3.7e-05	0.0293	2	24
Genes up-regulated in C57MG cells (mammary epithelium) by over-expression of WNT1 [Gene ID=7471] gene.	3.76e-05	0.0298	3	180
Genes associated with migration rate of 40 human bladder cancer cells.	4.02e-05	0.0318	3	184
Genes up-regulated in cancer endometrium samples compared to the normal endometrium.	4.02e-05	0.0318	2	25
Genes up-regulated during late stages of differentiation of embryoid bodies from J1 embryonic stem cells.	4.49e-05	0.0355	3	191
Genes up-regulated in comparison of memory CD4 [GeneID=920] T cells from young donors treated with TSST at 40 h versus those from old donors treated with TSST at 40 h.	5.07e-05	0.0401	3	199
Genes defining early response to estrogen.	5.15e-05	0.0407	3	200
