# Supplementary material for: Gaining comprehensive biological insight into the transcriptome by performing a broad-spectrum RNA-seq analysis
Source: Nat Commun. 2017 Jul 5;8:59. doi: 10.1038/s41467-017-00050-4 (PMC5498581; doi:10.1038/s41467-017-00050-4)
Supplement: Supplementary file 4 — Supplementary Data 3 [file 41467_2017_50_MOESM4_ESM.xlsx]

## Sheet: Sheet1
Supplementary Data 3. Enrichment analysis of the top 10 over-expressed genes in the hESC sample using predictions from different tools.
Cufflinks-TopHat
Name	pValue	Bonferroni	Genes from Input	Genes in Annotation
The `3/3 signature': genes consistently up-regulated in all three pools of normal mammary stem cells (defined by their ability to retain the dye PKH26).	1.87e-07	0.000167	4	146
Rat Breast Giusti09 300genes	3.61e-07	0.000323	4	172
Genes down-regulated in polymorphonuclear leukocytes (9h): control versus infection by A. phagocytophilum.	6.61e-07	0.00059	4	200
Genes down-regulated in CD8 T effector cells during infection: KLRG1 high [GeneID=10219] versus KLRG1 low [GeneID=10219].	6.61e-07	0.00059	4	200
Genes involved in oxidative phosphorylation; based on literature and sequence annotation resources and converted to Affymetrix HG-U133A probe sets.	4.25e-06	0.00379	3	87
Genes up-regulated in IMR90 cells (fibroblast) grown under low serum conditions and after knockdown of RB1 [GeneID=5925] by RNAi.	6.27e-06	0.0056	3	99
Genes up-regulated in lymphoblastoid cells from the European population compared to those from the Asian population.	2.09e-05	0.0187	4	478
Genes with increased copy number that correlates with increased expression across six different lung adenocarcinoma cell lines.	3.64e-05	0.0325	3	178
Genes up-regulated in mesenteric lymph nodes: control versus 1 day after injection with soluble form of LTB [GeneID=4050].	5e-05	0.0446	3	198
Genes down-regulated in common lymphoid progenitor versus pro-B cells.	5.15e-05	0.046	3	200
Genes down-regulated in KLRG1 low [GeneID=10219] CD8 T effector cells during infection: ID2 [GeneID=3398] knockout versus ID2 and BCL2L11 [GeneID=3398;10018] knockout.	5.15e-05	0.046	3	200
Genes up-regulated in comparison of dendritic cells (DC) stimulated with Gardiquimod (TLR7 agonist) at 0.5 h versus those stimulated with Gardiquimod (TLR7 agonist) at 8 h.	5.15e-05	0.046	3	200
Genes encoding proteins involved in oxidative phosphorylation.	5.15e-05	0.046	3	200
Genes up-regulated in polymorphonuclear leukocytes (24h): control versus infection by A. phagocytophilum.	5.15e-05	0.046	3	200
StringTie-HISAT2
Name	pValue	Bonferroni	Genes from Input	Genes in Annotation
The `stemnes' signature: genes up-regulated and common to 6 human embryonic stem cell lines tested.	2.28E-13	2.23E-10	6	89
Set `ES exp1': genes overexpressed in human embryonic stem cells according to 5 or more out of 20 profiling studies.	1.05E-11	1.03E-08	7	379
Human StemCell Bhattacharya04 105genes	1.17E-10	1.15E-07	5	93
Set `ES exp2': genes overexpressed in human embryonic stem cells according to a meta-analysis of 8 profiling studies.	4.00E-07	3.92E-04	3	40
Human EmbryonicStemCell Xu09 1801genes	3.95E-06	3.87E-03	6	1430
Genes up-regulated in the induced pluripotent cells (iPS) and embryonic stem cells (ES) compared to the parental lineage-committed and partially reprogrammed cell lines.	7.39E-06	7.25E-03	2	11
Genes up-regulated in MEF cells (embryonic fibroblasts) isolated from RB1 [GeneID=5925] knockout mice: chronic loss of function (LOF) of RB1.	9.84E-06	9.65E-03	3	115
Genes down-regulated in splenocytes: control versus infected with Baki-1 MuLV virus.	3.01E-05	2.95E-02	3	167
Top 25 most highly expressed genes in embryonic carcinoma relative to seminoma tumors.	3.10E-05	3.04E-02	2	22
Set `NOS targets': genes upregulated and identified by ChIP on chip as targets of the transcription factors NANOG , OCT4, and Sox2 [GeneID=79923;5460;6657] (NOS) in human embryonic stem cells.	3.70E-05	3.63E-02	3	179
Human StemCell Bhattacharya04 28genes	4.70E-05	4.61E-02	2	27
Genes up-regulated in macrophages in response to LPS: naïve versus tolerant.	5.07E-05	4.98E-02	3	199
Salmon-SMEM
Name	pValue	Bonferroni	Genes from Input	Genes in Annotation
Set `ES exp1': genes overexpressed in human embryonic stem cells according to 5 or more out of 20 profiling studies.	1.28E-10	5.81E-08	6	379
The `stemnes' signature: genes up-regulated and common to 6 human embryonic stem cell lines tested.	7.10E-09	3.21E-06	4	89
Set `ES exp2': genes overexpressed in human embryonic stem cells according to a meta-analysis of 8 profiling studies.	1.67E-07	7.54E-05	3	40
Human StemCell Bhattacharya04 105genes	2.18E-06	9.84E-04	3	93
Genes up-regulated in the induced pluripotent cells (iPS) and embryonic stem cells (ES) compared to the parental lineage-committed and partially reprogrammed cell lines.	4.31E-06	1.95E-03	2	11
Human StemCell Bhattacharya04 28genes	2.75E-05	1.24E-02	2	27
Genes predicting the teratoma (T) subtype of nonseminomatous male germ cell tumors (NSGCT).	5.79E-05	2.62E-02	2	39
Set `Nanog targets': genes upregulated and identified by ChIP on chip as Nanog [GeneID=79923] transcription factor targets in human embryonic stem cells.	1.04E-04	4.72E-02	4	988
